# Supplementary material for: RT-qPCR Diagnostics: The “Drosten” SARS-CoV-2 Assay Paradigm
Source: Int J Mol Sci. 2021 Aug 13;22(16):8702. doi: 10.3390/ijms22168702 (PMC8395416; doi:10.3390/ijms22168702)
Supplement: Supplementary file 1 [file ijms-22-08702-s001.zip]

Archive with 2 entries (2 files):
- ijms-1327107 Supplementary data file.xlsx
- ijms-1327107.figure S1.pdf
